# Supplementary material for: What does the American public know about child marriage?
Source: PLoS One. 2020 Sep 23;15(9):e0238346. doi: 10.1371/journal.pone.0238346 (PMC7510990; doi:10.1371/journal.pone.0238346)
Supplement: S1 Dataset — (CSV) [file pone.0238346.s001.csv]

age	sex	edu_level	employment_status	politics	state	UNthreshold	agechildhood	stateslegal	agerange	region	SSAprop	SASIAprop	USprop	US1950prop	forced
<30	Female	High school diploma/G.E.D.	Student	27	CA	18	18	5	13-15 years	Middle East and North Africa	30	20	5	30	Most of the time
<30	Male	Some college	Student	63	CA	18	10	0	13-15 years	South Asia	38	18	4	13	Most of the time
<30	Male	Some college	Employed	10	OR	18	18	0	13-15 years	Middle East and North Africa	27	23	0	27	Most of the time
<30	Male	High school diploma/G.E.D.	Employed	36	TX	16	21	0	19-21 years	Middle East and North Africa	34	14	26	43	Always
<30	Male	High school diploma/G.E.D.	Unemployed	50	AZ	18	13	0	16-18 years	South Asia	25	50	10	35	Most of the time
<30	Male	Some college	Student	12	HI	18	18	0	16-18 years	Sub-Saharan Africa	80	50	5	20	Most of the time
<30	Male	Bachelor's degree	Employed	61	IL	8	17	0	13-15 years	Sub-Saharan Africa	35	31	0	5	Most of the time
<30	Male	High school diploma/G.E.D.	Employed	1	MI	21	18	10	19-21 years	Central Asia	7	9	7	3	Rarely
<30	Male	Some college	Employed	52	RI	18	18	0	10-12 years	North America	40	30	2	7	Most of the time
<30	Female	High school diploma/G.E.D.	Employed	19	WA	16	16	0	13-15 years	Middle East and North Africa	35	23	3	25	Most of the time
<30	Female	High school diploma/G.E.D.	Employed	0	LA	18	14	2	10-12 years	Middle East and North Africa	81	82	20	60	Most of the time
<30	Female	Associate's degree	Student	100	MA	18	18	0	13-15 years	Middle East and North Africa	69	72	3	20	Most of the time
<30	Female	Bachelor's degree	Employed	0	ME	16	14	10	13-15 years	East Asia and Pacific	70	70	14	24	Most of the time
<30	Female	Some college	Student	50	NC	18	18	0	16-18 years	Sub-Saharan Africa	32	18	2	6	Always
<30	Female	Associate's degree	Employed	18	NC	18	18	0	10-12 years	Middle East and North Africa	15	29	22	30	Most of the time
<30	Male	Bachelor's degree	Employed	52	NY	18	21	26	13-15 years	Middle East and North Africa	46	44	50	61	Rarely
<30	Female	Associate's degree	Employed	29	UT	18	17	3	13-15 years	Middle East and North Africa	71	43	17	58	Always
<30	Male	Some college	Employed	18	UT	18	13	0	13-15 years	Middle East and North Africa	25	19	15	39	Always
<30	Female	Some college	Student	50	OH	14	18	5	10-12 years	Middle East and North Africa	75	60	30	70	Always
<30	Male	Some college	Employed	38	NV	16	18	0	16-18 years	East Asia and Pacific	53	66	5	30	Most of the time
<30	Female	Some college	Employed	86	CA	18	16	2	13-15 years	Middle East and North Africa	40	20	4	10	Most of the time
<30	Female	Bachelor's degree	Student	3	NY	15	18	0	10-12 years	Sub-Saharan Africa	72	61	5	19	Most of the time
<30	Male	Bachelor's degree	Employed	48	FL	18	18	0	16-18 years	East Asia and Pacific	10	12	5	40	Most of the time
<30	Female	Associate's degree	Employed	8	HI	18	13	45	10-12 years	South Asia	70	50	15	50	Most of the time
<30	Female	High school diploma/G.E.D.	Employed	48	IL	18	18	0	10-12 years	Central Asia	48	48	22	16	Most of the time
<30	Female	Some college	Student	1	MA	16	13	0	10-12 years	Middle East and North Africa	39	39	5	37	Always
<30	Female	Bachelor's degree	Student	34	MI	16	10	20	16-18 years	Middle East and North Africa	42	29	20	51	Most of the time
<30	Female	Bachelor's degree	Employed	50	NJ	18	13	0	10-12 years	South Asia	20	53	0	10	Always
<30	Female	Bachelor's degree	Employed	29	NY	16	18	5	10-12 years	Middle East and North Africa	60	50	14	40	Always
<30	Male	Bachelor's degree	Employed	52	NY	10	12	0	13-15 years	East Asia and Pacific	56	31	4	24	Most of the time
<30	Female	Bachelor's degree	Student	0	NY	16	18	1	13-15 years	North America	30	30	25	45	Always
<30	Female	Bachelor's degree	Employed	17	NY	13	13	0	13-15 years	Middle East and North Africa	56	45	3	46	Always
<30	Female	High school diploma/G.E.D.	Employed	97	OH	18	18	18	16-18 years	Middle East and North Africa	29	47	68	34	Most of the time
<30	Female	Associate's degree	Student	50	OH	18	20	0	16-18 years	Middle East and North Africa	50	46	21	39	Most of the time
<30	Male	Bachelor's degree	Student	74	TX	15	22	39	16-18 years	North America	19	10	6	7	Most of the time
<30	Male	Bachelor's degree	Employed	24	TX	15	18	9	10-12 years	East Asia and Pacific	48	59	11	23	Rarely
<30	Male	Bachelor's degree	Employed	48	WI	16	18	0	16-18 years	South Asia	27	15	25	28	Always
<30	Female	High school diploma/G.E.D.	Employed	0	WV	18	19	8	13-15 years	Middle East and North Africa	80	85	55	75	Most of the time
<30	Male	Some college	Employed	89	CA	18	12	0	13-15 years	Middle East and North Africa	20	16	9	6	Most of the time
<30	Male	Some college	Employed	75	CA	14	13	3	10-12 years	Middle East and North Africa	64	35	18	67	Most of the time
<30	Female	Some college	Student	49	CA	17	30	0	Under 10 years	Middle East and North Africa	52	33	9	35	Always
<30	Male	Associate's degree	Employed	11	CT	18	18	0	13-15 years	Middle East and North Africa	9	36	15	8	Always
<30	Female	Bachelor's degree	Employed	88	VA	21	20	13	19-21 years	East Asia and Pacific	35	45	28	28	Most of the time
<30	Female	Some college	Employed	82	FL	16	13	0	Under 10 years	East Asia and Pacific	33	58	9	38	Always
<30	Female	Bachelor's degree	Employed	51	GA	14	14	0	10-12 years	Middle East and North Africa	44	76	15	76	Most of the time
<30	Other	Some college	Employed	1	IL	16	14	0	13-15 years	East Asia and Pacific	50	50	15	70	Most of the time
<30	Male	Some college	Employed	55	KY	18	21	0	16-18 years	East Asia and Pacific	70	50	19	30	Most of the time
<30	Female	Some college	Student	89	KY	16	18	0	Under 10 years	Middle East and North Africa	60	20	8	25	Most of the time
<30	Male	Bachelor's degree	Employed	71	ME	16	14	0	16-18 years	South Asia	19	43	5	42	Most of the time
<30	Male	Some college	Employed	40	MI	18	18	5	16-18 years	Middle East and North Africa	90	43	14	80	Most of the time
<30	Female	Bachelor's degree	Employed	17	MN	16	13	0	13-15 years	Middle East and North Africa	55	25	4	25	Most of the time
<30	Male	Some college	Employed	48	MN	18	16	0	16-18 years	Middle East and North Africa	63	43	3	36	Always
<30	Male	Bachelor's degree	Student	52	NJ	16	16	5	13-15 years	Middle East and North Africa	30	30	5	20	Most of the time
<30	Female	Bachelor's degree	Student	50	NJ	18	18	0	16-18 years	East Asia and Pacific	51	42	10	85	Most of the time
<30	Male	Bachelor's degree	Employed	56	OH	18	18	0	10-12 years	Middle East and North Africa	15	5	0	3	Most of the time
<30	Female	Associate's degree	Employed	0	OH	16	19	20	Under 10 years	North America	50	40	35	65	Always
<30	Male	High school diploma/G.E.D.	Employed	75	OR	12	16	0	16-18 years	North America	13	51	16	23	Most of the time
<30	Female	Bachelor's degree	Employed	21	TX	18	13	10	10-12 years	Middle East and North Africa	60	40	30	70	Always
<30	Female	High school diploma/G.E.D.	Employed	39	TX	11	19	5	10-12 years	Middle East and North Africa	60	55	40	75	Always
<30	Female	Bachelor's degree	Unemployed	94	UT	16	13	0	13-15 years	Sub-Saharan Africa	42	18	7	38	Most of the time
<30	Female	Bachelor's degree	Employed	1	WV	16	16	0	13-15 years	Sub-Saharan Africa	21	19	6	42	Most of the time
<30	Female	Master's degree	Employed	20	NY	18	13	0	10-12 years	East Asia and Pacific	59	48	21	73	Always
<30	Female	Bachelor's degree	Employed	24	AL	16	13	15	13-15 years	Middle East and North Africa	19	41	10	30	Always
<30	Female	Some college	Employed	47	CA	17	14	5	19-21 years	Middle East and North Africa	10	25	15	27	Most of the time
<30	Female	Associate's degree	Employed	100	CA	18	18	0	Under 10 years	South Asia	23	24	6	10	Most of the time
<30	Female	Master's degree	Student	3	CO	16	18	42	10-12 years	Middle East and North Africa	31	30	26	37	Most of the time
<30	Female	High school diploma/G.E.D.	Employed	50	FL	18	89	20	19-21 years	Sub-Saharan Africa	39	27	55	50	Most of the time
<30	Male	Master's degree	Student	54	FL	18	18	0	10-12 years	Middle East and North Africa	35	11	0	23	Most of the time
<30	Female	Associate's degree	Student	50	FL	18	20	4	13-15 years	South Asia	50	81	29	71	Always
<30	Female	Some college	Student	100	GA	16	18	0	10-12 years	South Asia	51	73	5	43	Always
<30	Female	Bachelor's degree	Employed	19	SC	16	18	0	13-15 years	Middle East and North Africa	74	52	88	15	Always
<30	Female	Bachelor's degree	Employed	2	NJ	15	16	2	10-12 years	Middle East and North Africa	15	20	10	34	Most of the time
<30	Female	Some college	Employed	10	NY	18	16	8	16-18 years	Middle East and North Africa	60	55	5	40	Most of the time
<30	Female	Bachelor's degree	Student	15	OR	18	18	0	10-12 years	Middle East and North Africa	65	35	21	33	Always
<30	Male	High school diploma/G.E.D.	Employed	47	TN	18	18	4	16-18 years	Middle East and North Africa	40	30	5	15	Rarely
<30	Male	Bachelor's degree	Employed	44	TX	18	12	5	Under 10 years	South Asia	10	30	2	40	Most of the time
<30	Male	Bachelor's degree	Employed	95	WA	18	18	4	13-15 years	Sub-Saharan Africa	52	45	6	21	Most of the time
<30	Male	Bachelor's degree	Employed	51	MA	20	13	30	13-15 years	Central Asia	46	38	33	63	Most of the time
<30	Male	Bachelor's degree	Employed	97	CA	18	9	10	13-15 years	North America	39	42	35	36	Most of the time
<30	Male	Bachelor's degree	Employed	83	AZ	18	18	0	13-15 years	Middle East and North Africa	61	61	19	43	Most of the time
<30	Female	Bachelor's degree	Unemployed	19	AZ	16	18	5	10-12 years	Middle East and North Africa	53	20	2	36	Most of the time
<30	Male	Bachelor's degree	Employed	73	CO	16	18	0	13-15 years	Middle East and North Africa	50	35	5	30	Rarely
<30	Male	Bachelor's degree	Employed	50	CA	18	18	0	16-18 years	South Asia	10	11	1	4	Most of the time
<30	Female	Some college	Employed	46	CA	18	15	22	16-18 years	North America	55	51	67	73	Most of the time
<30	Female	Bachelor's degree	Student	18	CA	16	15	4	13-15 years	South Asia	40	32	9	40	Always
<30	Male	Associate's degree	Employed	7	CA	18	13	1	10-12 years	Central Asia	36	28	1	6	Always
<30	Female	Associate's degree	Employed	50	CA	18	18	0	13-15 years	Sub-Saharan Africa	60	54	20	80	Always
<30	Female	Some college	Employed	95	CA	17	13	0	10-12 years	Sub-Saharan Africa	70	70	3	5	Always
<30	Female	Associate's degree	Employed	31	CA	18	18	0	16-18 years	Middle East and North Africa	40	25	35	60	Always
<30	Female	Some college	Student	0	GA	17	18	0	16-18 years	Sub-Saharan Africa	30	12	24	41	Most of the time
<30	Male	Bachelor's degree	Employed	75	NY	10	13	8	Under 10 years	North America	35	57	55	78	Most of the time
<30	Male	Some college	Employed	0	IL	16	18	3	16-18 years	Middle East and North Africa	10	10	1	25	Always
<30	Female	Associate's degree	Employed	0	KY	16	18	6	13-15 years	Sub-Saharan Africa	70	54	13	37	Most of the time
<30	Female	Some college	Employed	12	MA	16	16	0	10-12 years	East Asia and Pacific	70	47	8	25	Always
<30	Female	Bachelor's degree	Employed	1	IL	17	18	0	13-15 years	Middle East and North Africa	25	15	5	35	Most of the time
<30	Female	Some college	Employed	7	NJ	16	18	3	13-15 years	Central Asia	73	83	34	7	Most of the time
<30	Female	Some college	Employed	5	NV	18	17	50	13-15 years	Middle East and North Africa	80	72	29	60	Always
<30	Female	Associate's degree	Employed	97	NV	15	10	4	13-15 years	Sub-Saharan Africa	52	51	18	9	Always
<30	Male	High school diploma/G.E.D.	Employed	58	NY	18	18	1	16-18 years	Middle East and North Africa	36	43	18	24	Most of the time
<30	Female	Bachelor's degree	Employed	49	NY	18	18	1	10-12 years	East Asia and Pacific	40	83	4	17	Always
<30	Male	Some college	Employed	18	NY	17	11	50	10-12 years	North America	49	52	16	77	Rarely
<30	Female	Some college	Student	0	OR	17	18	20	16-18 years	Sub-Saharan Africa	54	37	7	20	Rarely
<30	Female	Some college	Employed	3	PA	18	18	5	13-15 years	North America	53	48	45	52	Always
<30	Male	Bachelor's degree	Employed	50	TX	18	12	0	Under 10 years	Middle East and North Africa	40	30	5	50	Rarely
<30	Male	Bachelor's degree	Employed	22	TX	14	16	9	13-15 years	Sub-Saharan Africa	45	66	51	53	Rarely
<30	Female	Some college	Employed	34	UT	18	13	0	10-12 years	Middle East and North Africa	20	10	20	30	Always
<30	Female	Bachelor's degree	Employed	18	WA	18	13	3	13-15 years	Middle East and North Africa	65	45	5	20	Most of the time
<30	Female	Bachelor's degree	Employed	0	WA	15	18	0	13-15 years	Middle East and North Africa	18	18	5	10	Most of the time
<30	Male	Bachelor's degree	Employed	1	DE	16	20	0	10-12 years	Middle East and North Africa	68	51	17	26	Always
<30	Female	Bachelor's degree	Employed	49	CA	18	15	0	13-15 years	Middle East and North Africa	50	50	0	10	Most of the time
<30	Female	Bachelor's degree	Unemployed	4	CA	18	12	0	13-15 years	Middle East and North Africa	30	35	20	61	Most of the time
<30	Female	High school diploma/G.E.D.	Unemployed	47	CA	16	18	3	16-18 years	Middle East and North Africa	40	35	25	41	Most of the time
<30	Female	Some college	Unemployed	13	CA	16	18	2	10-12 years	Middle East and North Africa	65	30	10	20	Always
<30	Female	Master's degree	Employed	9	CA	16	12	5	13-15 years	East Asia and Pacific	30	30	5	8	Most of the time
<30	Male	Associate's degree	Student	48	CA	16	18	3	16-18 years	Sub-Saharan Africa	4	26	1	2	Most of the time
<30	Female	Bachelor's degree	Student	50	GA	16	18	0	10-12 years	Middle East and North Africa	41	41	17	35	Always
<30	Female	Some high school	Unemployed	50	FL	18	18	2	16-18 years	Middle East and North Africa	39	41	21	18	Rarely
<30	Male	Some college	Employed	95	GA	18	18	10	16-18 years	North America	27	48	29	25	Most of the time
<30	Male	Master's degree	Employed	88	MN	16	15	0	10-12 years	Middle East and North Africa	50	30	9	20	Most of the time
<30	Female	Some college	Employed	1	MO	15	17	0	10-12 years	South Asia	33	44	17	60	Most of the time
<30	Female	Bachelor's degree	Employed	7	NJ	16	18	5	10-12 years	Middle East and North Africa	13	14	6	38	Most of the time
<30	Female	Bachelor's degree	Employed	79	NY	18	18	2	10-12 years	Central Asia	34	45	24	36	Most of the time
<30	Female	Some college	Employed	27	TX	18	18	0	19-21 years	Middle East and North Africa	90	14	9	2	Most of the time
<30	Female	Bachelor's degree	Employed	1	WA	18	14	0	13-15 years	Middle East and North Africa	30	29	9	18	Rarely
<30	Male	Some college	Unemployed	7	WA	18	12	2	10-12 years	East Asia and Pacific	43	45	4	35	Most of the time
<30	Female	Bachelor's degree	Employed	5	MN	18	18	0	13-15 years	Sub-Saharan Africa	40	30	5	10	Always
<30	Male	Bachelor's degree	Employed	100	CA	18	19	3	19-21 years	North America	52	27	49	39	Rarely
<30	Female	High school diploma/G.E.D.	Employed	1	AZ	16	12	0	13-15 years	Middle East and North Africa	25	25	20	40	Always
<30	Male	Some college	Employed	18	AZ	18	18	25	10-12 years	North America	41	58	49	38	Most of the time
<30	Female	Bachelor's degree	Employed	85	CA	12	12	0	Under 10 years	Middle East and North Africa	30	20	4	45	Most of the time
<30	Female	Some college	Student	52	CA	17	18	1	10-12 years	Europe	50	19	2	48	Most of the time
<30	Male	Bachelor's degree	Employed	80	CA	16	13	0	16-18 years	Middle East and North Africa	39	20	10	51	Most of the time
<30	Female	Bachelor's degree	Unemployed	21	MN	18	13	0	13-15 years	Middle East and North Africa	69	63	14	35	Most of the time
<30	Female	Some college	Employed	85	CT	18	12	0	16-18 years	Middle East and North Africa	30	40	2	64	Always
<30	Female	Bachelor's degree	Employed	50	FL	18	14	46	16-18 years	North America	90	70	90	95	Always
<30	Female	High school diploma/G.E.D.	Employed	0	FL	17	14	0	10-12 years	Sub-Saharan Africa	50	57	7	19	Always
<30	Male	Bachelor's degree	Employed	100	FL	18	12	0	19-21 years	East Asia and Pacific	89	91	19	45	Always
<30	Female	High school diploma/G.E.D.	Unemployed	51	HI	18	16	0	10-12 years	Middle East and North Africa	83	51	8	29	Always
<30	Male	Associate's degree	Employed	50	IA	16	18	5	16-18 years	East Asia and Pacific	70	70	30	70	Most of the time
<30	Female	Associate's degree	Unemployed	26	ID	18	21	7	16-18 years	Middle East and North Africa	60	31	20	35	Rarely
<30	Male	Associate's degree	Employed	52	WI	16	16	48	10-12 years	South Asia	21	27	9	17	Most of the time
<30	Male	High school diploma/G.E.D.	Employed	50	IL	16	12	0	13-15 years	Middle East and North Africa	90	87	2	55	Always
<30	Female	Some college	Employed	62	IL	18	18	0	13-15 years	Middle East and North Africa	65	70	1	10	Most of the time
<30	Male	Some college	Employed	50	KS	16	13	0	10-12 years	Middle East and North Africa	15	25	3	15	Most of the time
<30	Female	Bachelor's degree	Employed	28	KY	16	18	15	13-15 years	Sub-Saharan Africa	50	37	25	37	Most of the time
<30	Male	Master's degree	Employed	47	NC	12	12	0	10-12 years	Middle East and North Africa	20	14	5	15	Most of the time
<30	Male	Bachelor's degree	Employed	59	NM	16	14	2	10-12 years	Central Asia	27	53	10	16	Most of the time
<30	Female	Bachelor's degree	Employed	46	NV	16	18	10	13-15 years	South Asia	13	29	8	29	Always
<30	Male	Some college	Employed	100	NY	18	16	4	13-15 years	Middle East and North Africa	38	27	13	37	Most of the time
<30	Female	Some college	Employed	23	OH	18	21	0	13-15 years	Sub-Saharan Africa	20	13	1	2	Always
<30	Female	Some college	Employed	51	OR	18	14	0	16-18 years	Middle East and North Africa	61	52	12	73	Most of the time
<30	Female	Associate's degree	Student	23	TX	16	17	0	13-15 years	East Asia and Pacific	12	6	13	56	Most of the time
<30	Male	Master's degree	Employed	24	TX	17	18	1	13-15 years	East Asia and Pacific	54	62	6	28	Most of the time
<30	Male	Bachelor's degree	Employed	9	TX	18	18	2	16-18 years	South Asia	15	10	5	15	Rarely
<30	Male	Bachelor's degree	Employed	0	TX	16	17	0	13-15 years	Middle East and North Africa	30	30	10	26	Always
<30	Female	Bachelor's degree	Employed	49	WA	18	17	2	10-12 years	Central Asia	20	15	5	20	Always
<30	Female	Bachelor's degree	Unemployed	1	WA	18	12	4	10-12 years	Middle East and North Africa	20	25	2	30	Always
<30	Male	Bachelor's degree	Employed	76	CA	18	21	23	19-21 years	Europe	59	80	49	75	Rarely
<30	Male	Bachelor's degree	Employed	77	CA	18	15	4	16-18 years	Sub-Saharan Africa	20	26	1	12	Rarely
<30	Male	Master's degree	Employed	51	PA	15	20	26	13-15 years	East Asia and Pacific	20	15	5	5	Always
<30	Female	Bachelor's degree	Employed	81	WI	18	18	1	13-15 years	Middle East and North Africa	41	17	3	13	Most of the time
<30	Male	Bachelor's degree	Employed	48	CA	18	16	0	13-15 years	South Asia	50	60	5	35	Always
<30	Male	Bachelor's degree	Employed	100	CA	18	14	0	13-15 years	South Asia	10	31	1	21	Most of the time
<30	Female	Master's degree	Employed	17	CT	16	13	0	13-15 years	Middle East and North Africa	71	50	20	30	Always
<30	Male	Some college	Employed	30	FL	18	18	5	10-12 years	Middle East and North Africa	90	75	15	30	Always
<30	Female	High school diploma/G.E.D.	Employed	27	FL	17	18	0	10-12 years	Middle East and North Africa	80	70	0	50	Always
<30	Male	High school diploma/G.E.D.	Employed	52	IL	18	18	0	Under 10 years	Middle East and North Africa	40	20	1	1	Always
<30	Female	Bachelor's degree	Employed	100	NV	18	18	45	13-15 years	South Asia	60	90	10	40	Most of the time
<30	Female	Bachelor's degree	Employed	83	NY	3	6	41	10-12 years	North America	92	82	75	96	Always
<30	Male	Bachelor's degree	Employed	54	NY	18	13	0	13-15 years	Middle East and North Africa	31	24	1	8	Most of the time
<30	Male	Some college	Employed	39	PA	16	20	10	13-15 years	Middle East and North Africa	72	40	5	40	Always
<30	Male	Some college	Employed	62	SC	18	12	50	13-15 years	South Asia	50	65	5	50	Most of the time
<30	Male	Bachelor's degree	Unemployed	62	TN	18	18	0	10-12 years	Middle East and North Africa	70	70	19	65	Most of the time
<30	Male	Some college	Employed	50	MI	18	18	13	19-21 years	North America	29	23	23	20	Most of the time
<30	Female	Bachelor's degree	Unemployed	67	TX	17	13	0	13-15 years	Central Asia	81	60	9	30	Most of the time
<30	Female	Associate's degree	Unemployed	37	UT	18	18	1	13-15 years	Sub-Saharan Africa	30	11	8	40	Most of the time
<30	Male	Some college	Employed	50	VA	17	16	0	10-12 years	Sub-Saharan Africa	50	40	0	40	Always
<30	Female	Bachelor's degree	Employed	29	WA	18	13	0	10-12 years	East Asia and Pacific	50	40	10	40	Always
<30	Female	Master's degree	Employed	0	WA	17	17	5	13-15 years	Middle East and North Africa	40	40	10	25	Always
<30	Male	Master's degree	Employed	91	NJ	21	15	17	10-12 years	South Asia	38	64	24	32	Rarely
<30	Male	Some college	Employed	1	VA	18	18	3	13-15 years	East Asia and Pacific	49	42	12	51	Most of the time
<30	Female	Master's degree	Employed	1	GA	14	18	31	13-15 years	East Asia and Pacific	19	20	21	30	Always
<30	Female	Bachelor's degree	Employed	100	AZ	16	18	2	13-15 years	North America	40	48	3	15	Most of the time
<30	Male	High school diploma/G.E.D.	Employed	91	AZ	16	16	20	13-15 years	South Asia	40	56	9	50	Most of the time
<30	Male	Bachelor's degree	Employed	0	AZ	18	12	0	16-18 years	East Asia and Pacific	30	40	0	35	Most of the time
<30	Male	Master's degree	Employed	9	FL	18	16	2	16-18 years	Middle East and North Africa	81	50	10	35	Most of the time
<30	Female	Bachelor's degree	Employed	33	FL	15	15	21	16-18 years	Central Asia	40	30	47	35	Most of the time
<30	Female	Bachelor's degree	Student	0	CA	16	13	35	13-15 years	Middle East and North Africa	40	39	30	56	Always
<30	Male	Bachelor's degree	Employed	50	KS	16	18	0	13-15 years	Middle East and North Africa	71	43	19	37	Always
<30	Female	Some college	Employed	100	KY	16	18	0	19-21 years	Sub-Saharan Africa	81	82	19	30	Always
<30	Female	Some college	Unemployed	12	MA	16	18	10	13-15 years	South Asia	51	79	26	63	Always
<30	Female	Bachelor's degree	Employed	73	NJ	10	12	12	Under 10 years	Europe	27	45	58	54	Most of the time
<30	Male	Bachelor's degree	Employed	91	NY	7	13	30	19-21 years	Europe	38	66	56	73	Always
<30	Female	Some college	Unemployed	50	SC	18	18	0	13-15 years	East Asia and Pacific	30	30	10	50	Most of the time
<30	Female	Bachelor's degree	Employed	32	TX	18	13	14	16-18 years	Central Asia	19	19	18	20	Most of the time
<30	Female	Some college	Unemployed	1	TX	18	12	0	13-15 years	Middle East and North Africa	8	14	10	20	Most of the time
30s	Male	Bachelor's degree	Employed	69	WA	18	13	13	16-18 years	Middle East and North Africa	37	51	73	56	Most of the time
30s	Male	Some college	Employed	83	AL	16	18	0	13-15 years	Sub-Saharan Africa	63	18	4	17	Most of the time
30s	Female	Some college	Employed	45	AZ	17	16	0	13-15 years	South Asia	16	26	5	10	Most of the time
30s	Female	Associate's degree	Unemployed	0	CA	18	18	6	16-18 years	Middle East and North Africa	1	11	20	36	Always
30s	Male	Bachelor's degree	Employed	3	CA	16	10	5	10-12 years	Middle East and North Africa	62	54	2	20	Most of the time
30s	Male	High school diploma/G.E.D.	Unemployed	54	CA	17	13	0	13-15 years	Middle East and North Africa	55	30	15	35	Most of the time
30s	Male	Bachelor's degree	Employed	20	CA	18	16	0	16-18 years	Europe	62	24	2	5	Rarely
30s	Male	Bachelor's degree	Employed	48	CA	18	10	0	13-15 years	Middle East and North Africa	51	10	5	34	Most of the time
30s	Female	Master's degree	Employed	45	CO	17	16	0	13-15 years	Middle East and North Africa	30	9	6	40	Most of the time
30s	Male	Bachelor's degree	Employed	0	AL	18	18	0	16-18 years	Middle East and North Africa	20	15	1	47	Most of the time
30s	Female	High school diploma/G.E.D.	Employed	100	KY	18	18	5	16-18 years	Middle East and North Africa	13	16	37	82	Rarely
30s	Female	Associate's degree	Employed	15	MN	16	16	1	10-12 years	Central Asia	10	15	4	21	Most of the time
30s	Male	Some college	Employed	1	CA	18	17	3	13-15 years	Middle East and North Africa	18	7	3	5	Most of the time
30s	Male	Some college	Employed	15	NM	18	12	0	13-15 years	Middle East and North Africa	19	9	2	3	Most of the time
30s	Female	Some college	Unemployed	27	NY	16	18	2	10-12 years	Middle East and North Africa	76	72	15	56	Always
30s	Male	Bachelor's degree	Employed	16	NY	18	18	0	16-18 years	East Asia and Pacific	58	43	7	21	Most of the time
30s	Female	Bachelor's degree	Unemployed	40	OH	18	18	35	13-15 years	Middle East and North Africa	60	54	5	35	Most of the time
30s	Male	Some college	Retired	49	SC	18	18	0	10-12 years	Middle East and North Africa	75	50	20	40	Most of the time
30s	Female	Bachelor's degree	Employed	95	TN	18	13	32	19-21 years	Middle East and North Africa	69	51	51	35	Most of the time
30s	Female	Some college	Employed	99	TN	18	17	0	13-15 years	Middle East and North Africa	60	79	11	51	Always
30s	Male	Bachelor's degree	Employed	100	NY	18	15	8	19-21 years	North America	13	43	35	46	Rarely
30s	Male	Bachelor's degree	Employed	51	TX	18	18	2	13-15 years	Middle East and North Africa	5	5	2	10	Always
30s	Female	Bachelor's degree	Employed	79	WA	18	14	20	19-21 years	Sub-Saharan Africa	30	41	40	72	Most of the time
30s	Female	Associate's degree	Unemployed	1	SC	18	18	0	13-15 years	Middle East and North Africa	23	6	8	50	Always
30s	Male	Bachelor's degree	Employed	14	CA	16	18	50	13-15 years	Sub-Saharan Africa	45	24	5	29	Rarely
30s	Female	Associate's degree	Employed	100	CA	12	12	0	13-15 years	Central Asia	30	30	8	61	Most of the time
30s	Female	Bachelor's degree	Employed	26	CA	16	18	31	10-12 years	Middle East and North Africa	50	39	12	26	Most of the time
30s	Female	Bachelor's degree	Employed	19	CA	18	18	0	16-18 years	Middle East and North Africa	20	30	2	25	Always
30s	Male	Master's degree	Employed	88	CO	18	18	0	10-12 years	Middle East and North Africa	32	56	2	0	Most of the time
30s	Male	Bachelor's degree	Employed	78	CT	16	13	2	10-12 years	Middle East and North Africa	32	31	8	9	Never
30s	Female	Associate's degree	Employed	15	FL	18	18	19	16-18 years	Middle East and North Africa	55	40	16	35	Most of the time
30s	Male	Some college	Employed	40	KY	16	16	2	13-15 years	Middle East and North Africa	28	30	12	22	Always
30s	Male	Some college	Employed	45	LA	16	11	0	13-15 years	Middle East and North Africa	35	30	7	25	Most of the time
30s	Female	Some college	Unemployed	6	MO	16	16	7	10-12 years	Middle East and North Africa	71	83	6	25	Most of the time
30s	Male	Master's degree	Employed	10	MO	13	13	13	10-12 years	Central Asia	70	80	15	21	Most of the time
30s	Female	Associate's degree	Employed	26	NC	18	18	2	10-12 years	Middle East and North Africa	63	67	40	62	Most of the time
30s	Male	Bachelor's degree	Student	0	NC	16	16	0	10-12 years	Middle East and North Africa	61	30	9	24	Most of the time
30s	Female	Bachelor's degree	Employed	50	NC	18	18	4	16-18 years	Middle East and North Africa	30	25	5	15	Most of the time
30s	Male	Associate's degree	Employed	18	NM	18	16	21	16-18 years	Sub-Saharan Africa	32	14	83	57	Most of the time
30s	Male	Bachelor's degree	Employed	85	GA	16	18	0	10-12 years	East Asia and Pacific	13	12	17	15	Always
30s	Female	Master's degree	Employed	7	TX	16	17	0	10-12 years	Europe	30	15	9	30	Always
30s	Female	Bachelor's degree	Unemployed	100	TX	18	16	20	16-18 years	Sub-Saharan Africa	35	25	4	10	Most of the time
30s	Male	Bachelor's degree	Employed	97	IN	16	16	9	13-15 years	Middle East and North Africa	75	70	3	50	Most of the time
30s	Female	Associate's degree	Employed	35	WA	18	13	0	16-18 years	South Asia	25	50	5	25	Most of the time
30s	Female	Bachelor's degree	Employed	50	WA	18	13	36	16-18 years	South Asia	20	20	3	20	Most of the time
30s	Female	Associate's degree	Employed	97	OR	18	18	6	10-12 years	Middle East and North Africa	30	30	5	5	Most of the time
30s	Male	Some college	Employed	40	WA	18	18	0	10-12 years	East Asia and Pacific	58	49	6	38	Most of the time
30s	Male	Bachelor's degree	Employed	73	AZ	18	18	0	13-15 years	Middle East and North Africa	61	17	22	26	Always
30s	Male	Bachelor's degree	Employed	2	AZ	5	18	19	19-21 years	Middle East and North Africa	42	53	61	65	Most of the time
30s	Female	Master's degree	Employed	0	CO	17	14	5	13-15 years	South Asia	21	20	0	5	Most of the time
30s	Female	Bachelor's degree	Employed	8	CO	18	15	3	16-18 years	South Asia	55	80	35	60	Most of the time
30s	Male	High school diploma/G.E.D.	Employed	7	FL	18	18	0	13-15 years	Middle East and North Africa	29	16	2	5	Most of the time
30s	Male	Bachelor's degree	Employed	76	ID	16	13	3	10-12 years	Middle East and North Africa	40	30	10	18	Most of the time
30s	Female	Bachelor's degree	Employed	1	IN	16	16	10	13-15 years	Middle East and North Africa	92	71	10	50	Most of the time
30s	Male	Bachelor's degree	Employed	100	LA	16	13	25	10-12 years	Sub-Saharan Africa	35	20	5	5	Most of the time
30s	Female	Bachelor's degree	Employed	69	LA	18	18	0	16-18 years	Middle East and North Africa	12	27	5	44	Most of the time
30s	Male	Bachelor's degree	Unemployed	15	MD	16	18	10	13-15 years	Middle East and North Africa	65	40	5	15	Always
30s	Female	Some college	Employed	50	NY	17	12	2	10-12 years	Middle East and North Africa	81	71	15	20	Always
30s	Female	Bachelor's degree	Employed	5	NC	16	14	8	13-15 years	Sub-Saharan Africa	30	25	5	25	Most of the time
30s	Male	Bachelor's degree	Employed	15	NY	18	13	41	13-15 years	Middle East and North Africa	60	60	5	25	Always
30s	Male	Bachelor's degree	Employed	0	OK	17	17	19	13-15 years	South Asia	26	33	14	33	Most of the time
30s	Male	Bachelor's degree	Employed	1	PA	18	12	10	16-18 years	Middle East and North Africa	70	20	2	30	Most of the time
30s	Male	Bachelor's degree	Employed	78	IN	18	17	32	16-18 years	South Asia	75	60	66	67	Rarely
30s	Male	High school diploma/G.E.D.	Employed	72	WI	18	18	9	16-18 years	Central Asia	41	54	47	58	Most of the time
30s	Male	Bachelor's degree	Employed	15	OH	18	18	14	16-18 years	Middle East and North Africa	74	72	20	83	Most of the time
30s	Female	Bachelor's degree	Employed	0	TX	18	18	0	16-18 years	Middle East and North Africa	40	30	10	20	Most of the time
30s	Female	Master's degree	Employed	25	AZ	18	18	3	16-18 years	South Asia	80	75	20	40	Most of the time
30s	Female	Bachelor's degree	Employed	56	GA	16	13	25	16-18 years	Middle East and North Africa	40	38	29	43	Rarely
30s	Female	Associate's degree	Employed	65	ID	18	18	0	13-15 years	Middle East and North Africa	50	20	9	51	Most of the time
30s	Male	Some college	Employed	18	LA	17	16	0	10-12 years	Middle East and North Africa	24	16	8	30	Always
30s	Female	Bachelor's degree	Unemployed	43	MA	15	17	5	13-15 years	East Asia and Pacific	75	72	35	65	Most of the time
30s	Female	Some high school	Employed	50	MI	18	18	3	16-18 years	East Asia and Pacific	30	25	20	40	Most of the time
30s	Female	High school diploma/G.E.D.	Employed	0	MN	16	18	5	10-12 years	Central Asia	50	45	25	40	Most of the time
30s	Female	Associate's degree	Employed	0	MO	16	15	0	10-12 years	South Asia	10	40	10	30	Rarely
30s	Female	Bachelor's degree	Employed	0	NV	16	18	25	13-15 years	Middle East and North Africa	30	15	5	20	Always
30s	Female	High school diploma/G.E.D.	Employed	1	NV	11	15	2	13-15 years	Middle East and North Africa	60	50	12	38	Most of the time
30s	Female	High school diploma/G.E.D.	Employed	57	NV	16	15	5	13-15 years	East Asia and Pacific	85	70	35	49	Most of the time
30s	Female	Master's degree	Employed	17	NY	16	18	23	13-15 years	Middle East and North Africa	51	41	20	19	Most of the time
30s	Female	Bachelor's degree	Employed	50	NY	18	15	3	13-15 years	Middle East and North Africa	30	30	14	44	Always
30s	Male	Bachelor's degree	Employed	45	RI	16	14	3	10-12 years	Sub-Saharan Africa	40	19	4	78	Most of the time
30s	Female	Master's degree	Employed	50	DC	16	18	10	13-15 years	Middle East and North Africa	60	60	20	50	Most of the time
30s	Female	Bachelor's degree	Employed	0	TN	18	18	0	13-15 years	Middle East and North Africa	70	20	5	15	Always
30s	Male	Some college	Employed	52	TX	17	17	29	13-15 years	Middle East and North Africa	66	50	56	60	Most of the time
30s	Female	Some college	Unemployed	96	TX	18	17	20	16-18 years	Middle East and North Africa	19	5	19	36	Most of the time
30s	Female	Some college	Employed	48	VA	18	16	1	16-18 years	Middle East and North Africa	60	60	20	50	Most of the time
30s	Female	Bachelor's degree	Employed	65	WI	18	15	3	10-12 years	Sub-Saharan Africa	47	33	14	19	Most of the time
30s	Female	Master's degree	Employed	61	IL	18	12	5	16-18 years	Sub-Saharan Africa	77	68	21	40	Most of the time
30s	Male	Bachelor's degree	Employed	58	MN	18	18	10	13-15 years	Sub-Saharan Africa	77	7	2	30	Most of the time
30s	Female	High school diploma/G.E.D.	Unemployed	100	CA	16	18	1	16-18 years	Middle East and North Africa	100	100	10	18	Rarely
30s	Female	Some college	Employed	48	CA	16	12	10	13-15 years	Sub-Saharan Africa	85	80	15	20	Always
30s	Male	Bachelor's degree	Employed	60	CA	18	18	1	16-18 years	Middle East and North Africa	26	10	3	19	Most of the time
30s	Female	Some college	Employed	0	CA	18	15	4	13-15 years	Sub-Saharan Africa	38	25	15	39	Most of the time
30s	Female	Master's degree	Unemployed	59	CA	16	18	0	13-15 years	Sub-Saharan Africa	82	28	5	36	Most of the time
30s	Male	Master's degree	Employed	50	CA	18	12	0	13-15 years	Middle East and North Africa	3	3	0	2	Always
30s	Other	Bachelor's degree	Employed	51	CA	18	14	2	16-18 years	Middle East and North Africa	16	10	22	22	Always
30s	Male	Some college	Employed	100	CO	18	18	0	13-15 years	East Asia and Pacific	50	51	27	75	Most of the time
30s	Female	Master's degree	Unemployed	42	GA	16	13	3	10-12 years	Middle East and North Africa	31	39	7	32	Always
30s	Female	High school diploma/G.E.D.	Unemployed	100	IN	18	1	0	10-12 years	Middle East and North Africa	90	50	10	20	Always
30s	Female	Associate's degree	Employed	91	TN	18	13	0	16-18 years	Middle East and North Africa	40	30	0	10	Most of the time
30s	Male	Master's degree	Employed	4	MI	16	15	5	13-15 years	Central Asia	16	16	9	13	Most of the time
30s	Female	Some college	Employed	51	MN	16	14	0	Under 10 years	Middle East and North Africa	75	50	15	51	Always
30s	Male	Bachelor's degree	Employed	49	MN	18	18	0	13-15 years	Middle East and North Africa	51	65	3	15	Most of the time
30s	Female	Some college	Employed	51	NC	18	18	0	Under 10 years	Middle East and North Africa	81	33	13	20	Always
30s	Female	Associate's degree	Employed	1	NV	16	14	0	10-12 years	Sub-Saharan Africa	50	35	3	10	Most of the time
30s	Male	Bachelor's degree	Employed	27	NV	18	13	1	16-18 years	Middle East and North Africa	80	20	1	20	Always
30s	Female	Bachelor's degree	Employed	65	OR	16	15	0	13-15 years	East Asia and Pacific	61	66	20	35	Most of the time
30s	Female	Bachelor's degree	Unemployed	76	PA	16	18	0	10-12 years	Middle East and North Africa	50	50	10	30	Always
30s	Female	Some college	Employed	50	TX	18	16	0	16-18 years	Middle East and North Africa	28	32	10	21	Always
30s	Male	Master's degree	Employed	82	UT	18	18	40	16-18 years	Central Asia	40	40	15	30	Most of the time
30s	Female	Some college	Employed	50	WA	16	10	10	13-15 years	East Asia and Pacific	46	47	35	31	Most of the time
30s	Female	Master's degree	Employed	48	CA	15	13	0	13-15 years	East Asia and Pacific	30	25	5	15	Always
30s	Female	Bachelor's degree	Unemployed	20	WA	18	15	3	13-15 years	Middle East and North Africa	85	30	20	63	Always
30s	Female	Master's degree	Unemployed	23	CA	18	18	0	10-12 years	Middle East and North Africa	40	20	1	10	Most of the time
30s	Female	Bachelor's degree	Employed	94	CA	16	18	1	10-12 years	Middle East and North Africa	82	58	7	42	Always
30s	Male	Bachelor's degree	Employed	99	CA	18	18	25	16-18 years	Middle East and North Africa	70	57	3	31	Most of the time
30s	Male	Some college	Employed	0	CA	18	13	0	13-15 years	Middle East and North Africa	34	24	12	37	Most of the time
30s	Female	Bachelor's degree	Employed	0	CA	16	13	0	13-15 years	East Asia and Pacific	33	28	10	20	Always
30s	Male	Bachelor's degree	Employed	0	CA	18	13	1	10-12 years	Middle East and North Africa	65	15	20	60	Always
30s	Female	Master's degree	Employed	32	CA	18	18	46	16-18 years	Sub-Saharan Africa	2	1	0	0	Most of the time
30s	Female	Bachelor's degree	Employed	26	CA	16	18	15	13-15 years	Sub-Saharan Africa	51	21	9	49	Always
30s	Male	Some college	Employed	42	AZ	16	18	0	10-12 years	Middle East and North Africa	35	15	1	5	Always
30s	Male	Bachelor's degree	Employed	9	GA	18	12	0	Under 10 years	Middle East and North Africa	35	10	1	25	Always
30s	Male	Bachelor's degree	Employed	2	IL	16	13	0	13-15 years	Sub-Saharan Africa	36	30	3	21	Most of the time
30s	Female	Some college	Employed	26	MA	16	18	5	13-15 years	Middle East and North Africa	40	30	8	16	Most of the time
30s	Male	Bachelor's degree	Employed	99	MD	18	14	23	16-18 years	Middle East and North Africa	51	31	17	18	Most of the time
30s	Male	Bachelor's degree	Employed	41	MD	16	13	5	13-15 years	Sub-Saharan Africa	60	52	10	33	Always
30s	Female	Bachelor's degree	Employed	73	MT	16	18	4	13-15 years	Middle East and North Africa	72	72	25	60	Most of the time
30s	Female	Some college	Employed	51	NY	16	14	15	10-12 years	South Asia	43	54	36	48	Always
30s	Male	Bachelor's degree	Employed	11	NY	18	13	0	13-15 years	Middle East and North Africa	40	15	0	10	Most of the time
30s	Male	Bachelor's degree	Employed	16	OH	18	18	0	13-15 years	Sub-Saharan Africa	30	15	5	15	Most of the time
30s	Male	Bachelor's degree	Employed	23	PA	16	18	5	13-15 years	South Asia	50	50	1	5	Most of the time
30s	Male	Bachelor's degree	Employed	44	PA	18	18	15	13-15 years	South Asia	20	45	22	38	Most of the time
30s	Female	Some college	Employed	49	PA	18	18	0	13-15 years	Middle East and North Africa	30	18	14	37	Most of the time
30s	Female	Some high school	Employed	85	LA	18	13	0	13-15 years	East Asia and Pacific	63	44	24	36	Most of the time
30s	Female	Bachelor's degree	Unemployed	98	TX	17	18	4	13-15 years	Middle East and North Africa	80	40	25	47	Most of the time
30s	Female	Some college	Unemployed	35	WI	18	18	8	16-18 years	Middle East and North Africa	80	80	20	80	Most of the time
30s	Female	Some college	Student	1	AZ	18	16	0	10-12 years	Middle East and North Africa	85	75	24	71	Most of the time
30s	Female	Some college	Unemployed	0	CA	16	14	11	10-12 years	Middle East and North Africa	44	39	25	40	Always
30s	Male	Bachelor's degree	Employed	1	CA	15	17	3	13-15 years	Sub-Saharan Africa	29	24	31	25	Always
30s	Female	Some college	Employed	53	TX	18	18	0	16-18 years	Central Asia	10	17	6	10	Most of the time
30s	Male	Bachelor's degree	Employed	40	FL	18	18	0	13-15 years	Middle East and North Africa	45	18	1	8	Most of the time
30s	Male	Bachelor's degree	Employed	71	FL	18	19	0	16-18 years	Sub-Saharan Africa	20	20	20	20	Most of the time
30s	Female	Doctoral degree	Unemployed	14	FL	18	18	0	13-15 years	East Asia and Pacific	51	33	15	51	Most of the time
30s	Female	Bachelor's degree	Employed	50	FL	18	18	0	16-18 years	Middle East and North Africa	61	51	9	71	Most of the time
30s	Female	High school diploma/G.E.D.	Employed	51	GA	17	18	3	13-15 years	Middle East and North Africa	37	74	3	35	Always
30s	Male	Some college	Unemployed	45	HI	18	18	0	10-12 years	Central Asia	8	9	9	15	Most of the time
30s	Female	Bachelor's degree	Unemployed	0	IL	18	20	0	Under 10 years	North America	90	50	0	10	Always
30s	Male	High school diploma/G.E.D.	Employed	84	IL	18	15	5	13-15 years	Middle East and North Africa	14	10	5	4	Most of the time
30s	Male	High school diploma/G.E.D.	Employed	1	IN	18	18	2	16-18 years	North America	66	40	4	40	Rarely
30s	Male	Master's degree	Employed	20	IN	16	16	0	13-15 years	Middle East and North Africa	40	15	2	5	Most of the time
30s	Male	Bachelor's degree	Employed	81	IN	18	13	0	13-15 years	Sub-Saharan Africa	36	29	1	5	Most of the time
30s	Female	Master's degree	Employed	44	MA	16	18	0	10-12 years	Sub-Saharan Africa	29	38	4	14	Most of the time
30s	Male	Bachelor's degree	Employed	34	MN	16	10	3	13-15 years	Middle East and North Africa	67	56	17	40	Most of the time
30s	Male	Bachelor's degree	Employed	7	MN	16	18	0	13-15 years	Middle East and North Africa	75	65	10	50	Most of the time
30s	Male	Bachelor's degree	Employed	42	KS	18	18	5	16-18 years	Middle East and North Africa	40	20	6	15	Most of the time
30s	Female	Associate's degree	Employed	49	NE	17	11	5	16-18 years	Middle East and North Africa	85	58	30	58	Rarely
30s	Male	High school diploma/G.E.D.	Employed	5	NY	18	18	0	13-15 years	Middle East and North Africa	5	5	1	8	Most of the time
30s	Male	Bachelor's degree	Employed	35	SD	16	22	0	10-12 years	Middle East and North Africa	40	44	1	8	Most of the time
30s	Male	Bachelor's degree	Employed	59	TN	18	18	20	13-15 years	Middle East and North Africa	60	40	4	30	Always
30s	Male	Bachelor's degree	Employed	30	TX	17	12	1	13-15 years	Middle East and North Africa	42	37	12	61	Most of the time
30s	Male	Bachelor's degree	Employed	94	TX	18	18	1	16-18 years	Sub-Saharan Africa	60	58	1	40	Most of the time
30s	Male	Bachelor's degree	Employed	14	UT	16	12	8	13-15 years	South Asia	66	40	5	18	Most of the time
30s	Male	High school diploma/G.E.D.	Employed	34	VA	17	18	0	13-15 years	Middle East and North Africa	33	20	0	11	Most of the time
30s	Male	Some college	Employed	50	WA	17	12	0	13-15 years	Middle East and North Africa	50	60	10	50	Most of the time
30s	Male	Bachelor's degree	Employed	54	AZ	16	13	15	16-18 years	Sub-Saharan Africa	33	20	3	20	Most of the time
30s	Female	Bachelor's degree	Unemployed	49	CA	18	18	5	10-12 years	Middle East and North Africa	52	45	6	39	Most of the time
30s	Male	High school diploma/G.E.D.	Employed	47	CO	17	15	0	13-15 years	South Asia	25	32	10	17	Most of the time
30s	Male	Master's degree	Employed	14	FL	16	18	0	13-15 years	Middle East and North Africa	33	19	6	30	Most of the time
30s	Female	Bachelor's degree	Employed	8	IN	18	15	0	19-21 years	Middle East and North Africa	48	26	14	42	Most of the time
30s	Female	Bachelor's degree	Employed	25	IN	18	13	48	13-15 years	South Asia	40	40	8	22	Most of the time
30s	Female	Bachelor's degree	Unemployed	51	MD	18	18	21	Under 10 years	Middle East and North Africa	72	81	61	91	Always
30s	Female	Some college	Employed	19	ME	16	15	0	10-12 years	Middle East and North Africa	60	30	10	20	Most of the time
30s	Female	Some college	Employed	0	MI	18	18	1	13-15 years	Middle East and North Africa	10	5	5	22	Always
30s	Male	Bachelor's degree	Employed	95	MO	18	17	23	13-15 years	Central Asia	78	49	33	60	Most of the time
30s	Female	Master's degree	Employed	79	MO	5	12	37	10-12 years	North America	68	83	73	82	Most of the time
30s	Female	Some college	Employed	0	VA	16	15	0	10-12 years	Middle East and North Africa	75	50	25	60	Most of the time
30s	Female	Master's degree	Employed	54	TX	18	18	0	16-18 years	Middle East and North Africa	52	30	11	39	Most of the time
30s	Male	Some high school	Unemployed	27	WV	18	18	3	16-18 years	North America	35	25	15	25	Most of the time
30s	Male	Bachelor's degree	Employed	1	CA	18	18	0	16-18 years	Sub-Saharan Africa	40	30	20	41	Most of the time
30s	Male	Doctoral degree	Employed	0	AZ	16	14	21	13-15 years	Middle East and North Africa	20	19	13	30	Rarely
30s	Female	Bachelor's degree	Employed	2	CA	16	13	5	13-15 years	Sub-Saharan Africa	36	33	10	40	Most of the time
30s	Female	Some college	Employed	71	CA	16	13	0	Under 10 years	Middle East and North Africa	41	35	11	24	Always
30s	Male	Bachelor's degree	Employed	37	CA	16	17	0	13-15 years	Middle East and North Africa	7	9	3	5	Most of the time
30s	Female	Master's degree	Employed	90	FL	18	18	7	16-18 years	Europe	20	15	5	30	Most of the time
30s	Female	Associate's degree	Employed	50	IL	16	20	5	10-12 years	Middle East and North Africa	71	80	19	60	Most of the time
30s	Female	Bachelor's degree	Employed	71	IN	18	13	2	13-15 years	Sub-Saharan Africa	90	80	10	40	Most of the time
30s	Female	Some college	Employed	52	MO	16	16	1	10-12 years	Middle East and North Africa	59	42	25	35	Most of the time
30s	Female	Bachelor's degree	Unemployed	22	NV	15	12	0	10-12 years	Middle East and North Africa	91	82	6	24	Always
30s	Female	Master's degree	Unemployed	79	OK	13	13	1	10-12 years	Middle East and North Africa	50	76	14	20	Always
30s	Male	Bachelor's degree	Employed	64	OR	16	12	0	13-15 years	Middle East and North Africa	90	81	41	80	Most of the time
30s	Male	Bachelor's degree	Employed	0	PA	18	12	15	13-15 years	Middle East and North Africa	50	35	7	30	Most of the time
30s	Female	Some college	Unemployed	19	TX	16	13	0	13-15 years	Middle East and North Africa	60	18	7	54	Always
30s	Female	Bachelor's degree	Employed	0	WA	18	12	20	13-15 years	North America	10	10	15	25	Most of the time
30s	Female	Some college	Employed	50	WA	18	21	30	16-18 years	Middle East and North Africa	40	30	10	25	Most of the time
30s	Female	Bachelor's degree	Employed	56	IN	18	14	20	13-15 years	Middle East and North Africa	85	100	8	51	Most of the time
30s	Female	Bachelor's degree	Unemployed	92	MS	18	17	4	10-12 years	Middle East and North Africa	69	52	9	29	Always
30s	Male	Master's degree	Employed	8	NY	18	18	0	13-15 years	Middle East and North Africa	51	31	18	32	Most of the time
30s	Female	Master's degree	Unemployed	6	OH	15	13	1	10-12 years	East Asia and Pacific	39	76	10	36	Most of the time
30s	Female	Bachelor's degree	Unemployed	11	TX	16	11	5	13-15 years	East Asia and Pacific	20	30	10	10	Most of the time
30s	Male	High school diploma/G.E.D.	Employed	43	TX	16	16	5	13-15 years	Middle East and North Africa	70	41	17	71	Always
30s	Female	Bachelor's degree	Employed	81	WI	18	15	5	16-18 years	East Asia and Pacific	44	35	37	30	Always
30s	Male	Bachelor's degree	Employed	16	WI	18	12	0	16-18 years	North America	45	38	7	3	Rarely
40s	Female	Some college	Employed	0	AR	16	14	7	13-15 years	East Asia and Pacific	65	45	10	45	Most of the time
40s	Female	Master's degree	Employed	50	AZ	18	21	10	13-15 years	Middle East and North Africa	60	60	30	60	Always
40s	Female	Bachelor's degree	Employed	50	GA	17	17	17	13-15 years	Sub-Saharan Africa	61	50	30	70	Most of the time
40s	Female	High school diploma/G.E.D.	Unemployed	85	IN	18	18	5	10-12 years	Middle East and North Africa	85	74	20	40	Most of the time
40s	Female	High school diploma/G.E.D.	Employed	52	MI	18	18	0	Under 10 years	North America	50	30	5	10	Always
40s	Male	Master's degree	Employed	25	AR	18	18	49	16-18 years	Europe	62	46	53	29	Always
40s	Female	Bachelor's degree	Employed	46	MT	16	16	0	10-12 years	Middle East and North Africa	50	50	5	11	Most of the time
40s	Other	Bachelor's degree	Unemployed	0	ME	18	21	35	16-18 years	South Asia	30	40	15	30	Most of the time
40s	Male	Bachelor's degree	Employed	12	NJ	16	21	3	Under 10 years	South Asia	10	20	5	10	Always
40s	Female	Master's degree	Employed	71	NY	6	12	29	Under 10 years	North America	29	48	51	67	Always
40s	Male	High school diploma/G.E.D.	Employed	18	OH	18	17	0	13-15 years	Middle East and North Africa	25	10	1	20	Most of the time
40s	Female	Master's degree	Employed	88	OH	18	18	0	19-21 years	East Asia and Pacific	51	51	6	28	Most of the time
40s	Male	Bachelor's degree	Employed	51	PA	16	12	0	13-15 years	Sub-Saharan Africa	40	30	10	30	Most of the time
40s	Male	Associate's degree	Employed	88	SC	16	15	0	13-15 years	Middle East and North Africa	67	61	8	22	Always
40s	Female	Bachelor's degree	Employed	7	TX	18	20	0	13-15 years	Sub-Saharan Africa	74	30	1	33	Rarely
40s	Male	Bachelor's degree	Employed	50	WA	21	21	0	16-18 years	North America	19	21	29	22	Rarely
40s	Male	Bachelor's degree	Employed	19	OH	16	16	0	19-21 years	South Asia	15	50	2	10	Most of the time
40s	Male	Bachelor's degree	Employed	9	MA	16	16	25	16-18 years	Middle East and North Africa	52	40	19	6	Rarely
40s	Female	Some college	Unemployed	100	CA	15	18	0	10-12 years	Middle East and North Africa	77	79	19	42	Always
40s	Female	Bachelor's degree	Unemployed	50	IA	18	15	0	19-21 years	Middle East and North Africa	30	21	2	4	Always
40s	Female	Bachelor's degree	Unemployed	1	CO	15	14	0	10-12 years	Middle East and North Africa	40	35	9	11	Most of the time
40s	Male	Master's degree	Employed	50	GA	14	18	10	13-15 years	Middle East and North Africa	45	32	3	50	Most of the time
40s	Female	Associate's degree	Employed	50	MA	18	13	2	16-18 years	Central Asia	20	20	30	20	Most of the time
40s	Female	Bachelor's degree	Unemployed	1	MI	15	17	23	13-15 years	Middle East and North Africa	67	38	13	41	Most of the time
40s	Female	Master's degree	Employed	71	AL	15	12	15	13-15 years	North America	30	15	35	58	Most of the time
40s	Male	High school diploma/G.E.D.	Employed	0	HI	16	12	20	13-15 years	East Asia and Pacific	30	35	5	25	Most of the time
40s	Female	Some college	Employed	20	IL	18	18	1	13-15 years	Central Asia	33	31	19	63	Always
40s	Female	Master's degree	Unemployed	11	NC	15	16	20	10-12 years	Middle East and North Africa	92	71	9	30	Most of the time
40s	Female	Master's degree	Unemployed	83	NC	16	10	0	13-15 years	Sub-Saharan Africa	60	16	3	31	Most of the time
40s	Female	Bachelor's degree	Employed	21	NY	16	18	9	10-12 years	Central Asia	26	15	12	36	Always
40s	Male	Some college	Employed	30	OK	18	13	3	Under 10 years	South Asia	82	94	21	20	Always
40s	Male	Associate's degree	Employed	64	TX	12	16	0	10-12 years	Middle East and North Africa	95	70	10	20	Most of the time
40s	Male	Bachelor's degree	Employed	15	WA	18	18	15	16-18 years	Central Asia	10	10	1	20	Always
40s	Female	Some college	Employed	51	AZ	13	21	0	13-15 years	Middle East and North Africa	10	0	25	50	Most of the time
40s	Female	Some college	Employed	3	CA	18	21	9	10-12 years	Sub-Saharan Africa	67	48	16	60	Always
40s	Male	Bachelor's degree	Employed	100	CT	18	16	44	13-15 years	Central Asia	77	72	28	33	Most of the time
40s	Male	Bachelor's degree	Employed	63	FL	18	12	2	13-15 years	Sub-Saharan Africa	60	41	6	21	Most of the time
40s	Male	Some college	Retired	19	KY	18	18	46	13-15 years	Sub-Saharan Africa	92	96	31	84	Most of the time
40s	Male	Some college	Unemployed	58	MD	16	14	5	Under 10 years	Middle East and North Africa	30	25	8	16	Most of the time
40s	Female	Some college	Employed	9	MD	18	16	4	13-15 years	Middle East and North Africa	71	63	34	57	Most of the time
40s	Female	High school diploma/G.E.D.	Employed	51	NJ	10	12	0	Under 10 years	East Asia and Pacific	80	70	1	30	Always
40s	Female	Bachelor's degree	Employed	0	NM	16	18	5	13-15 years	Central Asia	25	30	3	15	Always
40s	Female	Bachelor's degree	Employed	90	SC	16	13	0	10-12 years	Middle East and North Africa	80	70	15	60	Always
40s	Female	Bachelor's degree	Employed	14	TX	17	18	2	13-15 years	South Asia	11	16	1	21	Most of the time
40s	Male	Some college	Employed	18	AL	9	6	14	16-18 years	North America	30	40	45	32	Most of the time
40s	Female	Bachelor's degree	Employed	35	AR	12	14	5	10-12 years	South Asia	82	71	19	33	Most of the time
40s	Male	Bachelor's degree	Employed	50	MA	18	20	0	13-15 years	Middle East and North Africa	39	39	0	15	Always
40s	Male	Bachelor's degree	Employed	49	AL	18	12	48	16-18 years	East Asia and Pacific	40	50	30	20	Most of the time
40s	Female	Bachelor's degree	Unemployed	22	AZ	16	16	5	10-12 years	Middle East and North Africa	15	12	3	6	Always
40s	Female	Associate's degree	Employed	1	AZ	15	13	13	13-15 years	Sub-Saharan Africa	60	45	5	7	Always
40s	Female	Master's degree	Employed	64	CA	18	18	23	19-21 years	Middle East and North Africa	33	26	44	42	Most of the time
40s	Female	Associate's degree	Employed	53	CT	16	18	4	19-21 years	Middle East and North Africa	41	31	26	44	Most of the time
40s	Female	Some college	Employed	48	GA	15	18	0	10-12 years	Middle East and North Africa	85	74	30	19	Always
40s	Female	Associate's degree	Employed	53	KY	18	10	30	13-15 years	East Asia and Pacific	38	44	48	43	Most of the time
40s	Female	Some college	Employed	0	NY	16	18	0	10-12 years	Central Asia	25	45	0	10	Always
40s	Male	Master's degree	Employed	100	OH	21	21	50	19-21 years	Middle East and North Africa	80	70	90	85	Always
40s	Male	Some college	Employed	43	TN	16	16	30	13-15 years	Sub-Saharan Africa	39	30	9	20	Most of the time
40s	Female	Bachelor's degree	Employed	51	MT	13	13	0	10-12 years	Middle East and North Africa	87	50	20	50	Most of the time
40s	Female	Some college	Employed	59	CA	18	13	30	16-18 years	Middle East and North Africa	66	40	25	23	Most of the time
40s	Female	Associate's degree	Employed	50	MI	16	13	1	16-18 years	Middle East and North Africa	10	8	5	30	Most of the time
40s	Female	Bachelor's degree	Employed	85	MS	18	12	10	16-18 years	Middle East and North Africa	40	45	30	72	Most of the time
40s	Female	Bachelor's degree	Employed	51	NM	17	18	0	13-15 years	Sub-Saharan Africa	73	69	25	37	Always
40s	Male	Some college	Employed	0	NY	18	15	48	16-18 years	Sub-Saharan Africa	20	19	4	4	Most of the time
40s	Female	Master's degree	Employed	31	NY	14	14	46	10-12 years	Middle East and North Africa	61	72	11	23	Most of the time
40s	Female	Bachelor's degree	Employed	68	TN	18	20	0	13-15 years	Sub-Saharan Africa	38	20	4	4	Most of the time
40s	Female	Bachelor's degree	Employed	54	VA	18	21	2	10-12 years	South Asia	16	16	8	31	Most of the time
40s	Female	Bachelor's degree	Employed	75	AZ	18	17	1	13-15 years	Sub-Saharan Africa	62	20	13	19	Most of the time
40s	Female	Associate's degree	Employed	1	CA	16	18	5	13-15 years	South Asia	82	82	51	82	Most of the time
40s	Male	Bachelor's degree	Employed	1	FL	16	13	50	13-15 years	Middle East and North Africa	75	70	1	15	Always
40s	Female	Associate's degree	Employed	46	FL	18	18	0	13-15 years	Middle East and North Africa	93	50	6	12	Always
40s	Male	Associate's degree	Employed	60	GA	18	18	2	16-18 years	Central Asia	30	33	9	2	Most of the time
40s	Male	Some college	Employed	73	IN	18	14	2	13-15 years	Middle East and North Africa	35	25	2	25	Most of the time
40s	Female	Associate's degree	Employed	10	MI	16	18	1	10-12 years	Central Asia	70	70	30	61	Always
40s	Female	Associate's degree	Employed	84	PA	16	16	0	10-12 years	Middle East and North Africa	40	19	10	27	Most of the time
40s	Female	Some college	Employed	1	MN	16	14	5	13-15 years	Sub-Saharan Africa	65	65	8	35	Rarely
40s	Female	Bachelor's degree	Employed	0	MO	18	18	10	13-15 years	South Asia	44	44	9	29	Always
40s	Male	Some college	Employed	100	CA	16	21	0	13-15 years	Middle East and North Africa	72	75	4	1	Always
40s	Female	Some college	Employed	32	CA	16	11	4	13-15 years	Middle East and North Africa	70	60	20	40	Most of the time
40s	Male	Master's degree	Employed	86	CA	18	17	20	16-18 years	Middle East and North Africa	30	13	3	5	Rarely
40s	Female	Bachelor's degree	Employed	47	FL	18	18	2	13-15 years	East Asia and Pacific	20	11	2	34	Most of the time
40s	Female	Bachelor's degree	Employed	60	GA	16	12	0	13-15 years	East Asia and Pacific	57	69	10	75	Most of the time
40s	Male	Master's degree	Employed	50	IA	16	15	1	13-15 years	Central Asia	33	33	5	30	Most of the time
40s	Female	Bachelor's degree	Unemployed	69	KS	18	10	15	13-15 years	Middle East and North Africa	70	70	30	50	Most of the time
40s	Male	Doctoral degree	Employed	50	MO	16	18	0	10-12 years	Sub-Saharan Africa	25	20	10	30	Always
40s	Female	Some college	Unemployed	0	TX	13	18	6	10-12 years	Middle East and North Africa	37	42	14	27	Always
40s	Female	Bachelor's degree	Student	24	WY	17	18	4	13-15 years	East Asia and Pacific	51	52	11	24	Most of the time
40s	Female	Some college	Employed	16	CA	14	14	3	10-12 years	East Asia and Pacific	60	50	20	51	Most of the time
40s	Female	Associate's degree	Employed	20	LA	15	21	10	13-15 years	Sub-Saharan Africa	30	34	38	47	Most of the time
40s	Female	Bachelor's degree	Employed	29	NY	13	13	1	10-12 years	Middle East and North Africa	38	39	3	15	Most of the time
40s	Male	Master's degree	Employed	80	TX	18	17	32	13-15 years	Sub-Saharan Africa	81	93	86	82	Most of the time
40s	Male	Bachelor's degree	Employed	73	UT	18	16	15	13-15 years	South Asia	50	70	10	30	Most of the time
40s	Female	Bachelor's degree	Employed	46	CA	18	18	0	19-21 years	Sub-Saharan Africa	62	10	3	9	Most of the time
40s	Female	Master's degree	Employed	59	CA	16	17	0	10-12 years	North America	85	40	20	30	Always
40s	Female	Bachelor's degree	Employed	75	CO	18	21	0	13-15 years	Middle East and North Africa	73	60	16	31	Always
40s	Male	Some college	Employed	0	IL	18	21	0	13-15 years	South Asia	50	80	0	10	Always
40s	Male	Associate's degree	Employed	10	FL	18	16	0	13-15 years	Middle East and North Africa	50	20	3	25	Always
40s	Male	Bachelor's degree	Employed	51	IA	16	13	5	10-12 years	East Asia and Pacific	25	40	4	16	Rarely
40s	Male	Bachelor's degree	Employed	46	MD	18	18	3	13-15 years	Middle East and North Africa	50	40	3	15	Always
40s	Female	High school diploma/G.E.D.	Employed	100	WA	18	16	3	13-15 years	South Asia	75	80	85	90	Always
40s	Female	Some college	Retired	3	TX	18	18	0	13-15 years	South Asia	80	71	12	20	Most of the time
50&over	Female	Bachelor's degree	Employed	100	AL	18	16	32	19-21 years	Middle East and North Africa	71	42	65	62	Most of the time
50&over	Male	Bachelor's degree	Employed	52	CA	18	12	0	13-15 years	Sub-Saharan Africa	40	33	2	5	Most of the time
50&over	Female	Some college	Retired	35	CA	18	18	0	13-15 years	Middle East and North Africa	83	76	26	26	Most of the time
50&over	Female	Bachelor's degree	Employed	6	CO	18	18	4	16-18 years	East Asia and Pacific	13	45	4	23	Most of the time
50&over	Female	Bachelor's degree	Unemployed	12	CT	16	18	10	13-15 years	Middle East and North Africa	70	40	4	20	Always
50&over	Female	High school diploma/G.E.D.	Employed	53	GA	16	16	0	13-15 years	Middle East and North Africa	41	41	36	30	Most of the time
50&over	Female	Associate's degree	Unemployed	18	IN	15	17	0	Under 10 years	Middle East and North Africa	60	20	30	10	Most of the time
50&over	Female	Bachelor's degree	Employed	100	AL	18	12	0	13-15 years	Middle East and North Africa	73	68	16	92	Rarely
50&over	Female	High school diploma/G.E.D.	Employed	6	NC	18	20	10	13-15 years	North America	50	45	44	49	Rarely
50&over	Female	Some college	Employed	48	NC	18	18	2	16-18 years	Sub-Saharan Africa	50	31	8	20	Rarely
50&over	Male	Bachelor's degree	Employed	56	SC	18	18	10	16-18 years	Middle East and North Africa	40	30	5	30	Most of the time
50&over	Female	Bachelor's degree	Employed	1	NY	16	12	10	13-15 years	Middle East and North Africa	81	73	24	63	Always
50&over	Female	Bachelor's degree	Employed	36	PA	15	14	46	10-12 years	South Asia	41	51	20	51	Most of the time
50&over	Male	Master's degree	Employed	50	TX	18	18	1	16-18 years	East Asia and Pacific	3	6	1	2	Always
50&over	Female	Associate's degree	Unemployed	78	VA	16	16	5	13-15 years	Middle East and North Africa	50	50	30	60	Most of the time
50&over	Female	Bachelor's degree	Employed	17	AL	16	18	0	13-15 years	Sub-Saharan Africa	40	30	1	0	Always
50&over	Female	Some college	Employed	50	CA	10	12	0	10-12 years	Middle East and North Africa	40	50	40	70	Always
50&over	Male	Bachelor's degree	Employed	27	CA	18	18	2	16-18 years	East Asia and Pacific	15	20	10	34	Most of the time
50&over	Female	Bachelor's degree	Employed	39	FL	18	18	17	13-15 years	Middle East and North Africa	47	39	25	30	Most of the time
50&over	Male	Bachelor's degree	Employed	100	FL	13	18	21	Under 10 years	North America	38	34	54	40	Most of the time
50&over	Male	Some college	Unemployed	29	WV	18	18	43	16-18 years	East Asia and Pacific	48	48	9	12	Rarely
50&over	Female	Bachelor's degree	Employed	92	AR	14	16	7	10-12 years	Middle East and North Africa	70	47	32	78	Most of the time
50&over	Female	Master's degree	Employed	69	AZ	16	18	3	13-15 years	Central Asia	72	54	21	44	Rarely
50&over	Female	Bachelor's degree	Employed	14	CA	18	18	5	13-15 years	South Asia	40	45	7	16	Most of the time
50&over	Female	High school diploma/G.E.D.	Employed	0	PA	18	13	2	16-18 years	Middle East and North Africa	51	55	49	65	Most of the time
50&over	Male	High school diploma/G.E.D.	Employed	82	SC	18	21	0	10-12 years	Middle East and North Africa	90	60	20	40	Always
50&over	Male	Bachelor's degree	Employed	89	UT	16	16	4	13-15 years	Middle East and North Africa	60	45	20	55	Most of the time
50&over	Female	Some college	Employed	48	AZ	18	19	0	16-18 years	Central Asia	1	1	18	1	Most of the time
50&over	Male	Associate's degree	Employed	52	FL	18	17	1	13-15 years	Central Asia	33	33	6	5	Most of the time
50&over	Male	High school diploma/G.E.D.	Employed	52	MN	16	18	2	13-15 years	Middle East and North Africa	20	10	1	2	Always
50&over	Female	Some college	Employed	50	OR	18	12	25	16-18 years	Sub-Saharan Africa	61	61	15	30	Most of the time
50&over	Female	Associate's degree	Employed	16	TX	18	18	0	16-18 years	East Asia and Pacific	31	18	0	3	Most of the time
50&over	Female	Bachelor's degree	Employed	1	TX	16	6	0	13-15 years	Middle East and North Africa	70	50	10	25	Always
50&over	Male	Master's degree	Employed	54	CA	16	12	7	10-12 years	Middle East and North Africa	80	74	10	35	Most of the time
50&over	Female	Associate's degree	Employed	32	MI	16	18	0	Under 10 years	North America	70	70	82	19	Always
50&over	Male	High school diploma/G.E.D.	Employed	100	AL	18	18	2	16-18 years	Middle East and North Africa	63	49	15	45	Most of the time
50&over	Female	Some college	Employed	51	AZ	18	16	0	Under 10 years	Middle East and North Africa	63	10	7	1	Always
50&over	Female	High school diploma/G.E.D.	Unemployed	77	CA	18	13	0	16-18 years	Middle East and North Africa	35	19	3	15	Most of the time
50&over	Male	Bachelor's degree	Employed	100	IL	18	18	5	10-12 years	Middle East and North Africa	25	27	10	31	Always
50&over	Female	Associate's degree	Employed	82	KY	10	15	0	Under 10 years	Sub-Saharan Africa	89	14	22	42	Most of the time
50&over	Female	Master's degree	Employed	62	LA	18	19	0	Under 10 years	Central Asia	62	85	7	41	Most of the time
50&over	Female	Some college	Retired	0	MS	18	20	0	16-18 years	Sub-Saharan Africa	30	20	10	30	Most of the time
50&over	Male	Bachelor's degree	Employed	68	NJ	18	18	0	13-15 years	Middle East and North Africa	50	25	2	5	Most of the time
50&over	Female	Some college	Employed	18	NJ	14	18	9	13-15 years	Middle East and North Africa	68	55	7	38	Most of the time
50&over	Female	Bachelor's degree	Employed	1	NY	16	13	30	13-15 years	South Asia	61	61	19	61	Most of the time
50&over	Male	Associate's degree	Employed	49	OK	16	16	1	10-12 years	South Asia	28	51	7	30	Most of the time
50&over	Male	Associate's degree	Retired	0	OR	18	12	5	13-15 years	Sub-Saharan Africa	60	80	10	10	Most of the time
50&over	Female	Master's degree	Unemployed	33	PA	15	18	0	10-12 years	South Asia	49	50	2	5	Most of the time
50&over	Male	Bachelor's degree	Retired	75	TX	16	18	0	13-15 years	Middle East and North Africa	70	70	20	40	Most of the time
50&over	Female	Some college	Employed	49	AZ	18	18	3	16-18 years	Middle East and North Africa	20	15	8	31	Most of the time
50&over	Female	Master's degree	Retired	90	CA	16	21	3	16-18 years	Sub-Saharan Africa	54	65	6	34	Rarely
50&over	Female	Bachelor's degree	Employed	18	CA	16	15	0	10-12 years	Sub-Saharan Africa	40	35	8	15	Always
50&over	Male	Associate's degree	Employed	100	FL	16	18	2	16-18 years	Central Asia	10	20	4	1	Never
50&over	Male	Bachelor's degree	Employed	0	LA	18	18	0	16-18 years	Middle East and North Africa	50	14	30	1	Most of the time
50&over	Female	Bachelor's degree	Employed	0	NY	21	18	28	19-21 years	East Asia and Pacific	50	51	50	52	Most of the time
50&over	Female	Bachelor's degree	Employed	6	PA	15	18	0	13-15 years	Sub-Saharan Africa	70	20	3	5	Most of the time
50&over	Female	Master's degree	Unemployed	6	MN	18	18	1	16-18 years	East Asia and Pacific	36	54	5	20	Most of the time
50&over	Male	Doctoral degree	Employed	77	NY	16	18	5	13-15 years	East Asia and Pacific	60	76	13	35	Most of the time
50&over	Female	High school diploma/G.E.D.	Employed	82	OH	18	17	5	16-18 years	Middle East and North Africa	31	8	7	4	Rarely
50&over	Male	Some college	Retired	38	OR	16	18	0	13-15 years	Middle East and North Africa	72	60	20	5	Most of the time
50&over	Male	Bachelor's degree	Unemployed	63	PA	18	12	46	16-18 years	Sub-Saharan Africa	24	8	2	6	Most of the time
50&over	Female	Associate's degree	Employed	92	WI	17	13	0	10-12 years	Middle East and North Africa	40	33	5	9	Always
50&over	Female	Some college	Employed	60	WI	18	16	0	13-15 years	Middle East and North Africa	82	30	5	30	Most of the time
50&over	Female	Some college	Employed	29	WI	18	17	0	13-15 years	Middle East and North Africa	77	25	10		Most of the time
50&over	Male	Master's degree	Employed	50	WY	16	14	5	13-15 years	Sub-Saharan Africa	74	20	2	7	Most of the time
50&over	Female	Associate's degree	Retired	41	AZ	8	18	50	Under 10 years	Middle East and North Africa	84	59	18	40	Most of the time
50&over	Female	Some college	Employed	71	AZ	18	18	0	Under 10 years	Middle East and North Africa	20	20	20	30	Always
50&over	Male	Some college	Employed	82	CA	16	16	15	16-18 years	Sub-Saharan Africa	70	60	5	2	Most of the time
50&over	Female	High school diploma/G.E.D.	Employed	61	CO	16	18	0	Under 10 years	Middle East and North Africa	85	65	25	30	Always
50&over	Female	Some college	Employed	30	IA	16	21	0	Under 10 years	Middle East and North Africa	50	50	10	50	Always
50&over	Female	Some college	Unemployed	71	NY	16	16	0	13-15 years	East Asia and Pacific	76	60	23	40	Most of the time
50&over	Male	Associate's degree	Employed	1	SC	18	18	6	16-18 years	Middle East and North Africa	40	42	9	15	Most of the time
50&over	Female	Bachelor's degree	Retired	28	CA	16	18	2	10-12 years	Sub-Saharan Africa	71	61	17	13	Always
50&over	Female	Associate's degree	Employed	51	CA	16	21	0	13-15 years	Middle East and North Africa	20	15	3	5	Most of the time
50&over	Male	Bachelor's degree	Employed	37	CA	18	16	0	13-15 years	Middle East and North Africa	10	5	0	3	Always
50&over	Female	Bachelor's degree	Employed	13	FL	16	18	0	10-12 years	Middle East and North Africa	81	82	6	51	Always
50&over	Female	Bachelor's degree	Employed	7	IL	16	18	5	10-12 years	Middle East and North Africa	91	81	41	71	Rarely
50&over	Male	Some college	Employed	12	PA	15	18	0	13-15 years	South Asia	29	30	5	15	Most of the time
50&over	Female	Some college	Employed	86	TX	17	21	0	16-18 years	Middle East and North Africa	63	38	30	39	Most of the time
50&over	Male	Some college	Retired	0	TX	15	10	0	10-12 years	South Asia	50	50	5	32	Most of the time
50&over	Male	Bachelor's degree	Employed	18	TX	18	17	50	13-15 years	Middle East and North Africa	67	44	17	46	Rarely
50&over	Male	High school diploma/G.E.D.	Employed	48	WI	16	14	0	10-12 years	Middle East and North Africa	91	60	10	4	Always
50&over	Female	Some high school	Unemployed	59	NV	18	18	0	13-15 years	Middle East and North Africa	10	35	25	10	Most of the time
50&over	Female	Associate's degree	Retired	36	TN	14	16	15	13-15 years	Central Asia	85	88	5	60	Most of the time
50&over	Female	Some college	Unemployed	0	TX	14	14	4	13-15 years	South Asia	40	54	11	29	Most of the time
50&over	Male	Bachelor's degree	Employed	50	TX	16	18	0	13-15 years	Sub-Saharan Africa	71	40	19	63	Most of the time
50&over	Male	Master's degree	Employed	19	WI	16	16	1	13-15 years	East Asia and Pacific	30	20	2	10	Always
50&over	Female	Some college	Employed	50	FL	18	17	15	16-18 years	Middle East and North Africa	50	25	3	5	Most of the time
50&over	Male	Some college	Unemployed	100	IL	16	14	10	10-12 years	Middle East and North Africa	65	42	11	5	Most of the time
50&over	Female	Master's degree	Employed	65	IN	16	21	0	10-12 years	Middle East and North Africa	70	81	13	50	Always
50&over	Female	High school diploma/G.E.D.	Retired	92	NJ	18	21	0	10-12 years	Middle East and North Africa	82	62	24	16	Most of the time
50&over	Female	Bachelor's degree	Employed	13	OR	16	18	5	13-15 years	Sub-Saharan Africa	60	51	17	14	Always
50&over	Male	Master's degree	Employed	12	WA	14	18	6	13-15 years	South Asia	76	88	15	36	Always
50&over	Female	Associate's degree	Unemployed	24	CA	18	16	20	13-15 years	Sub-Saharan Africa	40	30	5	2	Most of the time
50&over	Female	Bachelor's degree	Retired	68	CA	16	18	0	13-15 years	Middle East and North Africa	80	70	22	41	Always
50&over	Female	Master's degree	Retired	100	CA	18	14	10	16-18 years	Sub-Saharan Africa	50	50	15	35	Most of the time
50&over	Male	Doctoral degree	Unemployed	10	NY	18	18	20	13-15 years	Middle East and North Africa	72	67	6	25	Most of the time
50&over	Male	Bachelor's degree	Employed	86	OH	17	17	3	16-18 years	North America	8	11	18	26	Rarely
50&over	Female	High school diploma/G.E.D.	Retired	50	WI	18	18	5	13-15 years	Middle East and North Africa	90	80	30	25	Most of the time
50&over	Female	Some college	Employed	0	CA	16	20	3	13-15 years	Sub-Saharan Africa	34	23	6	25	Most of the time
50&over	Male	Some college	Employed	85	IN	16	17	2	10-12 years	Middle East and North Africa	79	68	20	48	Most of the time
50&over	Female	Associate's degree	Employed	98	TX	18	16	2	Under 10 years	South Asia	80	85	20	50	Most of the time
50&over	Male	Bachelor's degree	Employed	12	CA	16	18	5	13-15 years	Middle East and North Africa	35	45	14	5	Most of the time
50&over	Male	Associate's degree	Retired	55	OK	14	13	3	13-15 years	Middle East and North Africa	62	54	10	14	Most of the time
50&over	Female	Bachelor's degree	Retired	63	CA	12	13	20	10-12 years	South Asia	82	61	13	39	Most of the time
50&over	Female	Bachelor's degree	Retired	100	MO	12	16	0	Under 10 years	South Asia	40	61	14	33	Always
50&over	Female	Some college	Employed	91	MO	18	18	0	16-18 years	East Asia and Pacific	30	28	4	3	Most of the time
50&over	Female	High school diploma/G.E.D.	Employed	35	NY	18	18	4	16-18 years	Middle East and North Africa	72	71	5	70	Most of the time
50&over	Female	Bachelor's degree	Retired	32	AZ	15	18	4	13-15 years	East Asia and Pacific	74	72	29	15	Most of the time
50&over	Female	Bachelor's degree	Employed	12	NC	15	12	0	10-12 years	Middle East and North Africa	50	10	9	23	Always
50&over	Female	Bachelor's degree	Retired	50	AR	13	12	0	Under 10 years	Middle East and North Africa	80	50	40	30	Rarely
